# Supplementary material for: The Long Intergenic Noncoding RNA ARTA Specifically Regulates MYB7 Nuclear Trafficking to Establish a Self-Reinforcing Circuit for ABA Response
Source: Plants (Basel). 2026 May 22;15(11):1596. doi: 10.3390/plants15111596 (PMC13259478; doi:10.3390/plants15111596)
Supplement: Supplementary file 1 [file plants-15-01596-s001.zip › Table S1.xlsx]

## Sheet: Table S1
Table S1. Primer sequences. Related to Methods.
Primer names	Sequences	Purpose
ARTA-qF	CTGCCACGTGCCCGTGTTTATCT	qRT-PCR assays
ARTA-qR	AGAGCCCAAAGGGCATTACAC
UBQ3-qF	ACGGAAGAACTCTTGCTGAC
UBQ3-qR	AACCTCAAGGGTGATTGTTT
ARTA-qF1	GAACTACACTGGTGCATAAG	ChIP assay
ARTA-qR1	CAAAATTGTCATGATTCAAATA
ARTA-qF2	GAAGCATGTTAGGCACTTG
ARTA-qR2	ATGTCATGTTGCTTCTCAAACA
ARTA-qF3	TGAATGGTTATTGTTTGAC
ARTA-qR3	CTACACACATTATCTCATC
ARTA-qF4	TGCATCTTCTCTGTGGGAG
ARTA-qR4	CAAACAAAGAACCTTGATTC
ARTA-qF5	TAACTTATGTGACTTATAACT
ARTA-qR5	CAGTAAAAGTTGGATTAATG
NC4-qF	TGGCAGGTGTCAATATCAAGC
NC4-qR	AATAAGGCAGCGTTTGGAGTG
ARTA-EMSA-P-F	Biotin-GAATATGCAACGTCTAACCAACATAATTCAAACATG	EMSA assay
ARTA-EMSA-CP-F	GAATATGCAACGTCTAACCAACATAATTCAAACATG
ARTA-EMSA-CP-R	CATGTTTGAATTATGTTGGTTAGACGTTGCATATTC
